# Supplementary material for: CCWeights: an R package and web application for automated evaluation and selection of weighting factors for accurate quantification using linear calibration curve
Source: Bioinform Adv. 2021 Oct 28;1(1):vbab029. doi: 10.1093/bioadv/vbab029 (PMC9710652; doi:10.1093/bioadv/vbab029)
Supplement: vbab029_Supplementary_Data [file vbab029_supplementary_data.zip]

Archive with 4 entries (4 files):
- File S1. Example without IS.csv
- File S2.Example with IS.csv
- File S3. Materials and Methods for targeted LCMS analyses.docx
- File S4. CCWeights_vs_TraceFinder.xlsx
