# Supplementary material for: CCWeights: an R package and web application for automated evaluation and selection of weighting factors for accurate quantification using linear calibration curve
Source: Bioinform Adv. 2021 Oct 28;1(1):vbab029. doi: 10.1093/bioadv/vbab029 (PMC9710652; doi:10.1093/bioadv/vbab029)
Supplement: vbab029_Supplementary_Data [file vbab029_supplementary_data.zip › File S1. Example without IS.csv]

Concentration	Response	Compound
10	568477	cADPR
10	533163	cADPR
10	574071	cADPR
20	1051406	cADPR
20	1018925	cADPR
20	1044418	cADPR
50	2485980	cADPR
50	2457185	cADPR
50	2468598	cADPR
100	4901734	cADPR
100	5032664	cADPR
100	4989245	cADPR
500	23866146	cADPR
500	24081463	cADPR
500	23876834	cADPR
1000	47305859	cADPR
1000	46845781	cADPR
1000	46344598	cADPR
2000	91286503	cADPR
2000	91282032	cADPR
2000	92122209	cADPR
unknown	5467548	cADPR
unknown	5313899	cADPR
unknown	31404324	cADPR
unknown	32338778	cADPR
10	710094	ADPR
10	630189	ADPR
10	567548	ADPR
20	1078905	ADPR
20	1073452	ADPR
20	971648	ADPR
50	2407685	ADPR
50	2371900	ADPR
50	2381883	ADPR
100	4855453	ADPR
100	4666714	ADPR
100	4538464	ADPR
500	23449685	ADPR
500	23116310	ADPR
500	23110198	ADPR
1000	47204639	ADPR
1000	46588593	ADPR
1000	43486110	ADPR
2000	82138732	ADPR
2000	86759595	ADPR
2000	86379303	ADPR
unknown	24700483	ADPR
unknown	25752020	ADPR
10	199691	NADPH
10	167840	NADPH
10	196156	NADPH
20	400679	NADPH
20	373425	NADPH
20	383357	NADPH
50	949307	NADPH
50	866828	NADPH
50	937591	NADPH
100	2001193	NADPH
100	2041641	NADPH
100	1914963	NADPH
500	9772084	NADPH
500	9841388	NADPH
500	9509458	NADPH
1000	19671916	NADPH
1000	19453015	NADPH
1000	19638279	NADPH
2000	35383387	NADPH
2000	37567896	NADPH
2000	39118705	NADPH
unknown	8072427	NADPH
unknown	7339785	NADPH
10	344790	NADP
10	276865	NADP
10	249511	NADP
20	351705	NADP
20	279697	NADP
20	375855	NADP
50	664113	NADP
50	763553	NADP
50	784105	NADP
100	1433173	NADP
100	1235372	NADP
100	1350770	NADP
500	6464115	NADP
500	6527561	NADP
500	6745161	NADP
1000	13125978	NADP
1000	13165260	NADP
1000	13387051	NADP
2000	25457050	NADP
2000	26002460	NADP
2000	25214148	NADP
unknown	906896	NADP
unknown	673373	NADP
unknown	12167464	NADP
unknown	11667120	NADP
10	1204332	ADP
10	969946	ADP
10	1381706	ADP
20	1383193	ADP
20	1347393	ADP
20	1672022	ADP
50	2889230	ADP
50	2915619	ADP
50	3152886	ADP
100	5834404	ADP
100	5733627	ADP
100	5934473	ADP
500	27574326	ADP
500	27960479	ADP
500	28909800	ADP
1000	58098010	ADP
1000	57772208	ADP
1000	59345548	ADP
2000	117697970	ADP
2000	114417587	ADP
2000	120808336	ADP
unknown	38607618	ADP
unknown	39231389	ADP
10	111134	Malonyl CoA
10	107619	Malonyl CoA
10	113416	Malonyl CoA
20	232465	Malonyl CoA
20	241907	Malonyl CoA
20	229164	Malonyl CoA
50	581823	Malonyl CoA
50	561640	Malonyl CoA
50	555647	Malonyl CoA
100	1136059	Malonyl CoA
100	1187043	Malonyl CoA
100	1149248	Malonyl CoA
500	6242914	Malonyl CoA
500	6242127	Malonyl CoA
500	5848914	Malonyl CoA
1000	12663185	Malonyl CoA
1000	11934988	Malonyl CoA
1000	12204949	Malonyl CoA
2000	26203247	Malonyl CoA
2000	24270664	Malonyl CoA
2000	25354129	Malonyl CoA
unknown	5237085	Malonyl CoA
unknown	5545637	Malonyl CoA
