# Supplementary material for: CCWeights: an R package and web application for automated evaluation and selection of weighting factors for accurate quantification using linear calibration curve
Source: Bioinform Adv. 2021 Oct 28;1(1):vbab029. doi: 10.1093/bioadv/vbab029 (PMC9710652; doi:10.1093/bioadv/vbab029)
Supplement: vbab029_Supplementary_Data [file vbab029_supplementary_data.zip › File S2.Example with IS.csv]

Concentration	Response	IS	Compound
10	566366	27162902	AMP
10	545274	27031561	AMP
10	532722	28686767	AMP
20	976753	26380195	AMP
20	973432	27040552	AMP
20	887977	26457887	AMP
50	2172738	28735484	AMP
50	2157535	29740622	AMP
50	2162671	28550063	AMP
100	4239564	27951499	AMP
100	4352119	27185282	AMP
100	4191914	27993618	AMP
500	20069768	27176666	AMP
500	19656229	26274107	AMP
500	20846594	26142097	AMP
1000	37056131	25228841	AMP
1000	38539907	25243074	AMP
1000	39641967	26078717	AMP
2000	71454962	25963333	AMP
2000	75256135	25493106	AMP
2000	77175318	25582324	AMP
unknown	1331959	44848138	AMP
unknown	1312460	42019390	AMP
unknown	31481688	24381093	AMP
unknown	30891103	23691862	AMP
50	558813	7382988	ATP
50	572079	7432637	ATP
50	602706	6347033	ATP
100	1045082	7455486	ATP
100	1101189	7167873	ATP
100	1036671	6013104	ATP
500	5495230	7300879	ATP
500	5417256	7220081	ATP
500	4933853	6814507	ATP
1000	12653374	8332742	ATP
1000	11715523	7953749	ATP
1000	11814820	7949020	ATP
2000	27393770	9861933	ATP
2000	26417171	9947422	ATP
2000	27792525	10172141	ATP
unknown	55088365	19403298	ATP
unknown	52189030	18845623	ATP
