# Supplementary material for: CCWeights: an R package and web application for automated evaluation and selection of weighting factors for accurate quantification using linear calibration curve
Source: Bioinform Adv. 2021 Oct 28;1(1):vbab029. doi: 10.1093/bioadv/vbab029 (PMC9710652; doi:10.1093/bioadv/vbab029)
Supplement: vbab029_Supplementary_Data [file vbab029_supplementary_data.zip › File S4. CCWeights_vs_TraceFinder.xlsx]

## Sheet: Sheet1
Compound	Response	IS	Model (CCWeights)	R2 (CCWeights)	Model (TraceFinder)	R2 (TraceFinder)	Weighting Factor***	Calculated Concentration (CCWeights)	Calculated Concentration (TracFinder)	Consistancy
cADPR	5467548	\	y = 3.985e5 + 4.581e4x	0.9998	y = 3.985e5 + 4.581e4x	0.9998	1	110.609	110.609	YES
cADPR	5313899	\	y = 3.985e5 + 4.581e4x	0.9998	y = 3.985e5 + 4.581e4x	0.9998	1	107.295	107.295	YES
cADPR	31404324	\	y = 3.985e5 + 4.581e4x	0.9998	y = 3.985e5 + 4.581e4x	0.9998	1	676.8	676.8	YES
cADPR	32338778	\	y = 3.985e5 + 4.581e4x	0.9998	y = 3.985e5 + 4.581e4x	0.9998	1	697.197	697.197	YES
ADPR	24700483	\	y = 7.422e5 + 4.284e4x	0.9974	y = 7.422e5 + 4.284e4x	0.9974	1	559.313	559.313	YES
ADPR	25752020	\	y = 7.422e5 + 4.284e4x	0.9974	y = 7.422e5 + 4.284e4x	0.9974	1	583.861	583.861	YES
NADPH	8072427	\	y = 1.402e5 + 1.879e4x	0.9974	y = 1.402e5 + 1.879e4x	0.9974	1	422.145	422.145	YES
NADPH	7339785	\	y = 1.402e5 + 1.879e4x	0.9974	y = 1.402e5 + 1.879e4x	0.9974	1	383.155	383.155	YES
NADP	906896	\	y = 1.470e5 + 1.278e4x	0.9995	y = 1.470e5 + 1.278e4x	0.9995	1	59.451	59.451	YES
NADP	673373	\	y = 1.470e5 + 1.278e4x	0.9995	y = 1.470e5 + 1.278e4x	0.9995	1	41.183	41.183	YES
NADP	12167464	\	y = 1.470e5 + 1.278e4x	0.9995	y = 1.470e5 + 1.278e4x	0.9995	1	940.433	940.433	YES
NADP	11667120	\	y = 1.470e5 + 1.278e4x	0.9995	y = 1.470e5 + 1.278e4x	0.9995	1	901.288	901.288	YES
ADP	38607618	\	y = -1.515e4 + 5.863e4x	0.9992	y = -1.515e4 + 5.863e4x	0.9992	1	658.708	658.708	YES
ADP	39231389	\	y = -1.515e4 + 5.863e4x	0.9992	y = -1.515e4 + 5.863e4x	0.9992	1	669.304	669.304	YES
Malonyl CoA	5237085	\	y = -9.988e4 + 1.262e4x	0.9984	y = -9.988e4 + 1.262e4x	0.9984	1	423.064	423.064	YES
Malonyl CoA	5545637	\	y = -9.988e4 + 1.262e4x	0.9984	y = -9.988e4 + 1.262e4x	0.9984	1	447.524	447.524	YES
AMP	1331959	44848138	y = 1.344e-2 + 1.457e-3x	0.9977	y = 1.344e-2 + 1.457e-3x	0.9977	1	11.153	11.153	YES
AMP	1312460	42019390	y = 1.344e-2 + 1.457e-3x	0.9977	y = 1.344e-2 + 1.457e-3x	0.9977	1	12.207	12.207	YES
AMP	31481688	24381093	y = 1.344e-2 + 1.457e-3x	0.9977	y = 1.344e-2 + 1.457e-3x	0.9977	1	876.75	876.75	YES
AMP	30891103	23691862	y = 1.344e-2 + 1.457e-3x	0.9977	y = 1.344e-2 + 1.457e-3x	0.9977	1	885.42	885.42	YES
ATP	55088365	19403298	y = 4.566e-2 + 1.361e-3x	0.9969	y = 1.344e-2 + 1.457e-3x	0.9969	1	2053.01	2053.01	YES
ATP	52189030	18845623	y = 4.566e-2 + 1.361e-3x	0.9969	y = 4.566e-2 + 1.361e-3x	0.9969	1	2001.68	2001.68	YES
cADPR	5467548	\	y = 1.25e5 + 4.633e4x	0.9996	y = 1.25e5 + 4.633e4x	0.9996	1/x	115.293	115.293	YES
cADPR	5313899	\	y = 1.25e5 + 4.633e4x	0.9996	y = 1.25e5 + 4.633e4x	0.9996	1/x	111.977	111.977	YES
cADPR	31404324	\	y = 1.25e5 + 4.633e4x	0.9996	y = 1.25e5 + 4.633e4x	0.9996	1/x	675.109	675.109	YES
cADPR	32338778	\	y = 1.25e5 + 4.633e4x	0.9996	y = 1.25e5 + 4.633e4x	0.9996	1/x	695.278	695.278	YES
ADPR	24700483	\	y = 2.074e5 + 3.85e4x	0.9977	y = 2.074e5 + 3.85e4x	0.9977	1/x	558.533	558.533	YES
ADPR	25752020	\	y = 2.074e5 + 3.85e4x	0.9977	y = 2.074e5 + 3.85e4x	0.9977	1/x	582.512	582.512	YES
NADPH	8072427	\	y = 3.412e3 + 1.905e4x	0.9984	y = 3.412e3 + 1.905e4x	0.9984	1/x	423.56	423.56	YES
NADPH	7339785	\	y = 3.412e3 + 1.905e4x	0.9984	y = 3.412e3 + 1.905e4x	0.9984	1/x	385.1	385.1	YES
NADP	906896	\	y = 1.275e5 + 1.282e4x	0.9985	y = 1.275e5 + 1.282e4x	0.9985	1/x	60.799	60.799	YES
NADP	673373	\	y = 1.275e5 + 1.282e4x	0.9985	y = 1.275e5 + 1.282e4x	0.9985	1/x	42.585	42.585	YES
NADP	12167464	\	y = 1.275e5 + 1.282e4x	0.9985	y = 1.275e5 + 1.282e4x	0.9985	1/x	939.263	939.263	YES
NADP	11667120	\	y = 1.275e5 + 1.282e4x	0.9985	y = 1.275e5 + 1.282e4x	0.9985	1/x	900.204	900.204	YES
ADP	38607618	\	y = 4.304e5 + 5.779e4x	0.9982	y = 4.304e5 + 5.779e4x	0.9982	1/x	660.558	660.558	YES
ADP	39231389	\	y = 4.304e5 + 5.779e4x	0.9982	y = 4.304e5 + 5.779e4x	0.9982	1/x	671.453	671.453	YES
Malonyl CoA	5237085	\	y = -2.437e4 + 1.247e4x	0.9987	y = -2.437e4 + 1.247e4x	0.9987	1/x	421.882	421.882	YES
Malonyl CoA	5545637	\	y = -2.437e4 + 1.247e4x	0.9987	y = -2.437e4 + 1.247e4x	0.9987	1/x	446.623	446.623	YES
AMP	1331959	44848138	y = 5.256e-3 + 1.473e-3x	0.9984	y = 5.256e-3 + 1.473e-3x	0.9984	1/x	16.595	16.595	YES
AMP	1312460	42019390	y = 5.256e-3 + 1.473e-3x	0.9984	y = 5.256e-3 + 1.473e-3x	0.9984	1/x	17.637	17.637	YES
AMP	31481688	24381093	y = 5.256e-3 + 1.473e-3x	0.9984	y = 5.256e-3 + 1.473e-3x	0.9984	1/x	837.038	837.038	YES
AMP	30891103	23691862	y = 5.256e-3 + 1.473e-3x	0.9984	y = 5.256e-3 + 1.473e-3x	0.9984	1/x	881.617	881.617	YES
ATP	55088365	19403298	y = 1.602e-2 + 1.401e-3x	0.997	y = 1.602e-2 + 1.401e-3x	0.997	1/x	2014.67	2014.67	YES
ATP	52189030	18845623	y = 1.602e-2 + 1.401e-3x	0.997	y = 1.602e-2 + 1.401e-3x	0.997	1/x	1964.83	1964.83	YES
cADPR	5467548	\	y = 8.848e4 + 4.731e4x	0.999	y = 8.848e4 + 4.731e4x	0.999	1/x2	113.692	113.692	YES
cADPR	5313899	\	y = 8.848e4 + 4.731e4x	0.999	y = 8.848e4 + 4.731e4x	0.999	1/x2	110.445	110.445	YES
cADPR	31404324	\	y = 8.848e4 + 4.731e4x	0.999	y = 8.848e4 + 4.731e4x	0.999	1/x2	661.892	661.892	YES
cADPR	32338778	\	y = 8.848e4 + 4.731e4x	0.999	y = 8.848e4 + 4.731e4x	0.999	1/x2	681.643	681.643	YES
ADPR	24700483	\	y = 1.8323e5 + 4.4487e4x	0.9935	y = 1.8323e5 + 4.4487e4x	0.9935	1/x2	551.113	551.113	YES
ADPR	25752020	\	y = 1.8323e5 + 4.4487e4x	0.9935	y = 1.8323e5 + 4.4487e4x	0.9935	1/x2	574.751	574.751	YES
NADPH	8072427	\	y = -4.29e3 + 1.925e3x	0.9967	y = -4.29e3 + 1.925e3x	0.9967	1/x2	419.518	419.518	YES
NADPH	7339785	\	y = -4.29e3 + 1.925e3x	0.9967	y = -4.29e3 + 1.925e3x	0.9967	1/x2	381.463	381.463	YES
NADP	906896	\	y = 1.528e5 + 1.2156e4x	0.9482	y = 1.528e5 + 1.2156e4x	0.9482	1/x2	62.035	62.035	YES
NADP	673373	\	y = 1.528e5 + 1.2156e4x	0.9482	y = 1.528e5 + 1.2156e4x	0.9482	1/x2	42.824	42.824	YES
NADP	12167464	\	y = 1.528e5 + 1.2156e4x	0.9482	y = 1.528e5 + 1.2156e4x	0.9482	1/x2	988.409	988.409	YES
NADP	11667120	\	y = 1.528e5 + 1.2156e4x	0.9482	y = 1.528e5 + 1.2156e4x	0.9482	1/x2	947.247	947.247	YES
ADP	38607618	\	y = 5.889e5 + 5.363e4x	0.9581	y = 5.889e5 + 5.363e4x	0.9581	1/x2	708.869	708.869	YES
ADP	39231389	\	y = 5.889e5 + 5.363e4x	0.9581	y = 5.889e5 + 5.363e4x	0.9581	1/x2	720.5	720.5	YES
Malonyl CoA	5237085	\	y = -1.128e4 + 1.213e4x	0.9977	y = -1.128e4 + 1.213e4x	0.9977	1/x2	423.737	423.737	YES
Malonyl CoA	5545637	\	y = -1.128e4 + 1.213e4x	0.9977	y = -1.128e4 + 1.213e4x	0.9977	1/x2	458.177	458.177	YES
AMP	1331959	44848138	y = 5.175e-3 + 1.475e-3x	0.9963	y = 5.175e-3 + 1.475e-3x	0.9963	1/x2	16.626	16.626	YES
AMP	1312460	42019390	y = 5.175e-3 + 1.475e-3x	0.9963	y = 5.175e-3 + 1.475e-3x	0.9963	1/x2	17.666	17.666	YES
AMP	31481688	24381093	y = 5.175e-3 + 1.475e-3x	0.9963	y = 5.175e-3 + 1.475e-3x	0.9963	1/x2	871.843	871.843	YES
AMP	30891103	23691862	y = 5.175e-3 + 1.475e-3x	0.9963	y = 5.175e-3 + 1.475e-3x	0.9963	1/x2	880.4	880.4	YES
ATP	55088365	19403298	y = 1.125e-2 + 1.433e-3x	0.9897	y = 1.125e-2 + 1.433e-3x	0.9897	1/x2	1973.11	1973.11	YES
ATP	52189030	18845623	y = 1.125e-2 + 1.433e-3x	0.9897	y = 1.125e-2 + 1.433e-3x	0.9897	1/x2	1924.39	1924.39	YES
cADPR	5467548	\	y = 1.286e5 + 4.631e4x	0.9996	y = 1.286e5 + 4.631e4x	0.9996	1/y	115.286	115.286	YES
cADPR	5313899	\	y = 1.286e5 + 4.631e4x	0.9996	y = 1.286e5 + 4.631e4x	0.9996	1/y	111.968	111.968	YES
cADPR	31404324	\	y = 1.286e5 + 4.631e4x	0.9996	y = 1.286e5 + 4.631e4x	0.9996	1/y	675.345	675.345	YES
cADPR	32338778	\	y = 1.286e5 + 4.631e4x	0.9996	y = 1.286e5 + 4.631e4x	0.9996	1/y	695.523	695.523	YES
ADPR	24700483	\	y = 2.101e5 + 4.376e4x	0.9977	y = 2.101e5 + 4.376e4x	0.9977	1/y	559.698	559.698	YES
ADPR	25752020	\	y = 2.101e5 + 4.376e4x	0.9977	y = 2.101e5 + 4.376e4x	0.9977	1/y	583.73	583.73	YES
NADPH	8072427	\	y = 2.787e3 + 1.902e4x	0.9983	y = 2.787e3 + 1.902e4x	0.9983	1/y	424.235	424.235	YES
NADPH	7339785	\	y = 2.787e3 + 1.902e4x	0.9983	y = 2.787e3 + 1.902e4x	0.9983	1/y	385.719	385.719	YES
NADP	906896	\	y = 1.104e5 + 1.284e4x	0.9988	y = 1.104e5 + 1.284e4x	0.9988	1/y	62.041	62.041	YES
NADP	673373	\	y = 1.104e5 + 1.284e4x	0.9988	y = 1.104e5 + 1.284e4x	0.9988	1/y	43.85	43.85	YES
NADP	12167464	\	y = 1.104e5 + 1.284e4x	0.9988	y = 1.104e5 + 1.284e4x	0.9988	1/y	939.179	939.179	YES
NADP	11667120	\	y = 1.104e5 + 1.284e4x	0.9988	y = 1.104e5 + 1.284e4x	0.9988	1/y	900.205	900.205	YES
ADP	38607618	\	y = 3.492e5 + 5.787e4x	0.9986	y = 3.492e5 + 5.787e4x	0.9986	1/y	661.149	661.149	YES
ADP	39231389	\	y = 3.492e5 + 5.787e4x	0.9986	y = 3.492e5 + 5.787e4x	0.9986	1/y	671.929	671.929	YES
Malonyl CoA	5237085	\	y = -2.388e4 + 1.246e4x	0.9987	y = -2.388e4 + 1.246e4x	0.9987	1/y	422.378	422.378	YES
Malonyl CoA	5545637	\	y = -2.388e4 + 1.246e4x	0.9987	y = -2.388e4 + 1.246e4x	0.9987	1/y	447.15	447.15	YES
AMP	1331959	44848138	y = 5.231e-3 + 1.471e-3x	0.9984	y = 5.231e-3 + 1.471e-3x	0.9984	1/y	16.636	16.636	YES
AMP	1312460	42019390	y = 5.231e-3 + 1.471e-3x	0.9984	y = 5.231e-3 + 1.471e-3x	0.9984	1/y	17.679	17.679	YES
AMP	31481688	24381093	y = 5.231e-3 + 1.471e-3x	0.9984	y = 5.231e-3 + 1.471e-3x	0.9984	1/y	874.324	874.324	YES
AMP	30891103	23691862	y = 5.231e-3 + 1.471e-3x	0.9984	y = 5.231e-3 + 1.471e-3x	0.9984	1/y	882.915	882.915	YES
ATP	55088365	19403298	y = 1.526e-2 + 1.399e-3x	0.9971	y = 1.526e-2 + 1.399e-3x	0.9971	1/y	2018.81	2018.81	YES
ATP	52189030	18845623	y = 1.526e-2 + 1.399e-3x	0.9971	y = 1.526e-2 + 1.399e-3x	0.9971	1/y	1968.88	1968.88	YES
cADPR	5467548	\	y = 8.903e4 + 4.724e4x	0.9991	y = 8.903e4 + 4.724e4x	0.9991	1/y2	113.85	113.85	YES
cADPR	5313899	\	y = 8.903e4 + 4.724e4x	0.9991	y = 8.903e4 + 4.724e4x	0.9991	1/y2	110.598	110.598	YES
cADPR	31404324	\	y = 8.903e4 + 4.724e4x	0.9991	y = 8.903e4 + 4.724e4x	0.9991	1/y2	662.869	662.869	YES
cADPR	32338778	\	y = 8.903e4 + 4.724e4x	0.9991	y = 8.903e4 + 4.724e4x	0.9991	1/y2	682.649	682.649	YES
ADPR	24700483	\	y = 1.723e5 + 4.448E4x	0.9955	y = 1.723e5 + 4.448E4x	0.9955	1/y2	551.408	551.408	YES
ADPR	25752020	\	y = 1.723e5 + 4.448E4x	0.9955	y = 1.723e5 + 4.448E4x	0.9955	1/y2	575.047	575.047	YES
NADPH	8072427	\	y = -5.873e3 + 1.921e4x	0.9963	y = -5.873e3 + 1.921e4x	0.9963	1/y2	420.601	420.601	YES
NADPH	7339785	\	y = -5.873e3 + 1.921e4x	0.9963	y = -5.873e3 + 1.921e4x	0.9963	1/y2	382.456	382.456	YES
NADP	906896	\	y = 1.1928e5 + 1.249e4x	0.9778	y = 1.1928e5 + 1.249e4x	0.9778	1/y2	63.045	63.045	YES
NADP	673373	\	y = 1.1928e5 + 1.249e4x	0.9778	y = 1.1928e5 + 1.249e4x	0.9778	1/y2	44.352	44.352	YES
NADP	12167464	\	y = 1.1928e5 + 1.249e4x	0.9778	y = 1.1928e5 + 1.249e4x	0.9778	1/y2	964.393	964.393	YES
NADP	11667120	\	y = 1.1928e5 + 1.249e4x	0.9778	y = 1.1928e5 + 1.249e4x	0.9778	1/y2	924.343	924.343	YES
ADP	38607618	\	y = 4.689e5 + 5.493e4x	0.9829	y = 4.689e5 + 5.493e4x	0.9829	1/y2	694.277	694.277	YES
ADP	39231389	\	y = 4.689e5 + 5.493e4x	0.9829	y = 4.689e5 + 5.493e4x	0.9829	1/y2	705.632	705.632	YES
Malonyl CoA	5237085	\	y -1.077e4 + 1.208e4x	0.9977	y -1.077e4 + 1.208e4x	0.9977	1/y2	434.433	434.433	YES
Malonyl CoA	5545637	\	y -1.077e4 + 1.208e4x	0.9977	y -1.077e4 + 1.208e4x	0.9977	1/y2	459.976	459.976	YES
AMP	1331959	44848138	y = 5.09e-3 + 1.471e-3x	0.9968	y = 5.09e-3 + 1.471e-3x	0.9968	1/y2	16.729	16.729	YES
AMP	1312460	42019390	y = 5.09e-3 + 1.471e-3x	0.9968	y = 5.09e-3 + 1.471e-3x	0.9968	1/y2	17.773	17.773	YES
AMP	31481688	24381093	y = 5.09e-3 + 1.471e-3x	0.9968	y = 5.09e-3 + 1.471e-3x	0.9968	1/y2	874.302	874.302	YES
AMP	30891103	23691862	y = 5.09e-3 + 1.471e-3x	0.9968	y = 5.09e-3 + 1.471e-3x	0.9968	1/y2	882.892	882.892	YES
ATP	55088365	19403298	y = 9.838e-3 + 1.428e-3x	0.9918	y = 9.838e-3 + 1.428e-3x	0.9918	1/y2	1980.69	1980.69	YES
ATP	52189030	18845623	y = 9.838e-3 + 1.428e-3x	0.9918	y = 9.838e-3 + 1.428e-3x	0.9918	1/y2	1931.8	1931.8	YES
*** As TraceFinder provides 5 weighting factors, calibration results from these 5 weighting factors are compared here.
